# Supplementary material for: Relationship Between Lipoprotein (a) [Lp(a)] and Cognition in Different Ischemic Stroke Subtypes
Source: Front Neurol. 2021 Dec 3;12:736365. doi: 10.3389/fneur.2021.736365 (PMC8677830; doi:10.3389/fneur.2021.736365)
Supplement: Supplementary file 1 [file Table_1.XLS]

## Sheet: Sheet1
MEANS PROCEDURE
变量	标签	数目	缺失值个数	均值	标准差	中位数	下四分位数	上四分位数	最大值	最小值
AGE BMI A_NIHSS BSL_CHOL BSL_TG BSL_HDL BSL_LDL BSL_hsCRP	A.Basic Information: Age (years old); F.Physical examination: Body mass index (kg/m2); F.Admitting NIHSS: Total score;	2625 2625 2625 1803 1803 1803 1803 1824	0 0 0 822 822 822 822 801	61.0377143 25.0464815 3.3283810 4.0586301 1.5949140 0.9750860 2.4016694 5.5967360	10.8485146 3.2439460 3.1124097 1.2037004 0.9794845 0.2960870 1.0716278 20.0066033	61.0000000 24.8160000 3.0000000 3.9200000 1.3500000 0.9400000 2.2300000 1.5200000	53.0000000 22.9850000 1.0000000 3.2500000 1.0100000 0.7900000 1.6500000 0.7400000	68.0000000 26.8920000 5.0000000 4.6300000 1.8600000 1.1200000 2.9600000 3.8000000	90.0000000 46.2490000 27.0000000 15.6500000 16.0500000 3.5500000 12.9500000 402.5500000	25.0000000 13.8410000 0 1.4500000 0.4000000 0.0400000 0.0300000 0
目录
逻辑库引用名	WORK
引擎	V9
物理名	C:\Users\WANGME~1\AppData\Local\Temp\SAS Temporary Files\_TD40036_WIN7-SAS-19_
文件名	C:\Users\WANGME~1\AppData\Local\Temp\SAS Temporary Files\_TD40036_WIN7-SAS-19_
所有者名	BUILTIN\Administrators
文件大小	12KB
文件大小（字节）	12288
#	名称	成员类型	文件大小	上次修改时间
1	ANOVA_NPAR	DATA	192KB	2021-03-11 14:33:42
2	CHI_SQUARE_ALL	DATA	192KB	2021-03-11 14:33:44
3	CNSR1	DATA	22MB	2021-03-11 14:33:31
4	CNSR_1	DATA	56MB	2021-03-11 14:33:30
5	CONT1	DATA	192KB	2021-03-11 14:33:42
6	CONT2	DATA	192KB	2021-03-11 14:33:42
7	CONT3	DATA	192KB	2021-03-11 14:33:42
8	DESC1	DATA	192KB	2021-03-11 14:33:44
9	DESC10	DATA	192KB	2021-03-11 14:33:42
10	DESC2	DATA	192KB	2021-03-11 14:33:44
11	DESC20	DATA	192KB	2021-03-11 14:33:42
12	DSLABEL1	DATA	192KB	2021-03-11 14:33:44
13	FEN1	DATA	5MB	2021-03-11 14:24:18
14	FEN2	DATA	14MB	2021-03-11 14:24:19
15	FEN3	DATA	512KB	2021-03-11 14:24:19
16	FEN4	DATA	15MB	2021-03-11 14:24:19
17	FEN5	DATA	704KB	2021-03-11 14:24:19
18	HB	DATA	55MB	2021-03-11 14:24:23
19	MERGE1	DATA	192KB	2021-03-11 14:33:44
20	PVALUE1	DATA	128KB	2021-03-11 14:33:44
21	SASGOPT	CATALOG	5KB	2021-03-11 14:21:59
22	SASMAC2	CATALOG	13KB	2021-03-11 14:33:45
23	SASMAC3	CATALOG	13KB	2021-03-11 14:33:45
24	SASMACR	CATALOG	37KB	2021-03-11 14:21:52
25	ZONG	DATA	262MB	2021-03-11 14:24:18
MEANS PROCEDURE
分析变量: AGE A.Basic Information: Age (years old);
missing1	观测数	数目	缺失值个数	均值	标准差	中位数	下四分位数	上四分位数	最小值	最大值
0	1608	1608	0	60.76	10.7879	61	53	68	26	89
1	1017	1017	0	61.4769	10.9347	62	53	69	25	90
ANOVA 过程
分类水平信息
分类	水平	值
missing1	2	0 1
读取的观测数	2625
使用的观测数	2625
ANOVA 过程
因变量: AGE A.Basic Information: Age (years old);
源	自由度	平方和	均方	F 值	Pr > F
模型	1	320.219	320.219	2.72	0.0991
误差	2623	308499	117.613
校正合计	2624	308819
R 方	变异系数	均方根误差	AGE 均值
0.001037	17.7676	10.845	61.0377
源	自由度	Anova SS	均方	F 值	Pr > F
missing1	1	320.219	320.219	2.72	0.0991
NPAR1WAY 过程
变量“AGE”的 Wilcoxon 评分（秩和） 按变量“missing1”分类
missing1	数目	评分 汇总	H0 之下的 期望值	H0 之下的 标准差	均值 评分
0	1608	2.08258e+06	2111304	18909.8	1295.14
1	1017	1.36404e+06	1335321	18909.8	1341.24
已将平均评分用于结值。
Wilcoxon 双样本检验
统计量	Z	Pr > Z	Pr > |Z|	t 近似值
				Pr > Z	Pr > |Z|
1364044	1.5189	0.0644	0.1288	0.0645	0.1289
Z 包括 0.5 的连续性校正。
Kruskal-Wallis 检验
卡方	自由度	Pr > 卡方
2.3071	1	0.1288
MEANS PROCEDURE
分析变量: BMI F.Physical examination: Body mass index (kg/m2);
missing1	观测数	数目	缺失值个数	均值	标准差	中位数	下四分位数	上四分位数	最小值	最大值
0	1608	1608	0	25.1107	3.26314	24.913	23.0615	26.99	13.841	46.249
1	1017	1017	0	24.945	3.21234	24.725	22.857	26.776	13.841	41.322
ANOVA 过程
分类水平信息
分类	水平	值
missing1	2	0 1
读取的观测数	2625
使用的观测数	2625
ANOVA 过程
因变量: BMI F.Physical examination: Body mass index (kg/m2);
源	自由度	平方和	均方	F 值	Pr > F
模型	1	17.1044	17.1044	1.63	0.2024
误差	2623	27595.7	10.5207
校正合计	2624	27612.8
R 方	变异系数	均方根误差	BMI 均值
0.000619	12.9502	3.24356	25.0465
源	自由度	Anova SS	均方	F 值	Pr > F
missing1	1	17.1043	17.1043	1.63	0.2024
NPAR1WAY 过程
变量“BMI”的 Wilcoxon 评分（秩和） 按变量“missing1”分类
missing1	数目	评分 汇总	H0 之下的 期望值	H0 之下的 标准差	均值 评分
0	1608	2136602	2111304	18916.6	1328.73
1	1017	1310023	1335321	18916.6	1288.12
已将平均评分用于结值。
Wilcoxon 双样本检验
统计量	Z	Pr < Z	Pr > |Z|	t 近似值
				Pr < Z	Pr > |Z|
1310023	-1.3373	0.0906	0.1811	0.0906	0.1812
Z 包括 0.5 的连续性校正。
Kruskal-Wallis 检验
卡方	自由度	Pr > 卡方
1.7885	1	0.1811
MEANS PROCEDURE
分析变量: A_NIHSS F.Admitting NIHSS: Total score;
missing1	观测数	数目	缺失值个数	均值	标准差	中位数	下四分位数	上四分位数	最小值	最大值
0	1608	1608	0	3.29229	3.17177	2	1	5	0	25
1	1017	1017	0	3.38545	3.01683	3	1	5	0	27
ANOVA 过程
分类水平信息
分类	水平	值
missing1	2	0 1
读取的观测数	2625
使用的观测数	2625
ANOVA 过程
因变量: A_NIHSS F.Admitting NIHSS: Total score;
源	自由度	平方和	均方	F 值	Pr > F
模型	1	5.40662	5.40662	0.56	0.4551
误差	2623	25413.5	9.68873
校正合计	2624	25418.9
R 方	变异系数	均方根误差	A_NIHSS 均值
0.000213	93.5191	3.11267	3.32838
源	自由度	Anova SS	均方	F 值	Pr > F
missing1	1	5.40662	5.40662	0.56	0.4551
NPAR1WAY 过程
变量“A_NIHSS”的 Wilcoxon 评分（秩和） 按变量“missing1”分类
missing1	数目	评分 汇总	H0 之下的 期望值	H0 之下的 标准差	均值 评分
0	1608	2075167	2111304	18750.3	1290.53
1	1017	1371458	1335321	18750.3	1348.53
已将平均评分用于结值。
Wilcoxon 双样本检验
统计量	Z	Pr > Z	Pr > |Z|	t 近似值
				Pr > Z	Pr > |Z|
1371458	1.9272	0.027	0.0539	0.027	0.0541
Z 包括 0.5 的连续性校正。
Kruskal-Wallis 检验
卡方	自由度	Pr > 卡方
3.7144	1	0.0539
MEANS PROCEDURE
分析变量: BSL_CHOL
missing1	观测数	数目	缺失值个数	均值	标准差	中位数	下四分位数	上四分位数	最小值	最大值
0	1608	857	751	4.09384	1.1237	3.96	3.34	4.71	1.45	11.65
1	1017	946	71	4.02673	1.27159	3.86	3.21	4.55	1.58	15.65
ANOVA 过程
分类水平信息
分类	水平	值
missing1	2	0 1
读取的观测数	2625
使用的观测数	1803
ANOVA 过程
因变量: BSL_CHOL
源	自由度	平方和	均方	F 值	Pr > F
模型	1	2.02484	2.02484	1.4	0.2372
误差	1801	2608.88	1.44857
校正合计	1802	2610.91
R 方	变异系数	均方根误差	BSL_CHOL 均值
0.000776	29.6545	1.20357	4.05863
源	自由度	Anova SS	均方	F 值	Pr > F
missing1	1	2.02484	2.02484	1.4	0.2372
NPAR1WAY 过程
变量“BSL_CHOL”的 Wilcoxon 评分（秩和） 按变量“missing1”分类
missing1	数目	评分 汇总	H0 之下的 期望值	H0 之下的 标准差	均值 评分
0	857	797205	773014	11039.8	930.228
1	946	829101	853292	11039.8	876.428
已将平均评分用于结值。
Wilcoxon 双样本检验
统计量	Z	Pr > Z	Pr > |Z|	t 近似值
				Pr > Z	Pr > |Z|
797205	2.1912	0.0142	0.0284	0.0143	0.0286
Z 包括 0.5 的连续性校正。
Kruskal-Wallis 检验
卡方	自由度	Pr > 卡方
4.8016	1	0.0284
MEANS PROCEDURE
分析变量: BSL_TG
missing1	观测数	数目	缺失值个数	均值	标准差	中位数	下四分位数	上四分位数	最小值	最大值
0	1608	857	751	1.59902	0.96807	1.36	1.03	1.87	0.4	11.34
1	1017	946	71	1.59119	0.990208	1.35	1.01	1.84	0.44	16.05
ANOVA 过程
分类水平信息
分类	水平	值
missing1	2	0 1
读取的观测数	2625
使用的观测数	1803
ANOVA 过程
因变量: BSL_TG
源	自由度	平方和	均方	F 值	Pr > F
模型	1	0.027535	0.027535	0.03	0.8655
误差	1801	1728.79	0.959907
校正合计	1802	1728.82
R 方	变异系数	均方根误差	BSL_TG 均值
1.6e-05	61.4296	0.979749	1.59491
源	自由度	Anova SS	均方	F 值	Pr > F
missing1	1	0.0275348	0.0275348	0.03	0.8655
NPAR1WAY 过程
变量“BSL_TG”的 Wilcoxon 评分（秩和） 按变量“missing1”分类
missing1	数目	评分 汇总	H0 之下的 期望值	H0 之下的 标准差	均值 评分
0	857	777558	773014	11039.7	907.302
1	946	848748	853292	11039.7	897.197
已将平均评分用于结值。
Wilcoxon 双样本检验
统计量	Z	Pr > Z	Pr > |Z|	t 近似值
				Pr > Z	Pr > |Z|
777558	0.4116	0.3403	0.6807	0.3404	0.6807
Z 包括 0.5 的连续性校正。
Kruskal-Wallis 检验
卡方	自由度	Pr > 卡方
0.1694	1	0.6806
MEANS PROCEDURE
分析变量: BSL_HDL
missing1	观测数	数目	缺失值个数	均值	标准差	中位数	下四分位数	上四分位数	最小值	最大值
0	1608	857	751	0.982742	0.291407	0.94	0.79	1.13	0.35	3.55
1	1017	946	71	0.96815	0.300249	0.93	0.78	1.11	0.04	3.25
ANOVA 过程
分类水平信息
分类	水平	值
missing1	2	0 1
读取的观测数	2625
使用的观测数	1803
ANOVA 过程
因变量: BSL_HDL
源	自由度	平方和	均方	F 值	Pr > F
模型	1	0.095743	0.095743	1.09	0.2961
误差	1801	157.881	0.087663
校正合计	1802	157.977
R 方	变异系数	均方根误差	BSL_HDL 均值
0.000606	30.3644	0.296079	0.975086
源	自由度	Anova SS	均方	F 值	Pr > F
missing1	1	0.095743	0.095743	1.09	0.2961
NPAR1WAY 过程
变量“BSL_HDL”的 Wilcoxon 评分（秩和） 按变量“missing1”分类
missing1	数目	评分 汇总	H0 之下的 期望值	H0 之下的 标准差	均值 评分
0	857	784458	773014	11038.9	915.354
1	946	841848	853292	11038.9	889.902
已将平均评分用于结值。
Wilcoxon 双样本检验
统计量	Z	Pr > Z	Pr > |Z|	t 近似值
				Pr > Z	Pr > |Z|
784458	1.0367	0.1499	0.2999	0.15	0.3
Z 包括 0.5 的连续性校正。
Kruskal-Wallis 检验
卡方	自由度	Pr > 卡方
1.0748	1	0.2999
MEANS PROCEDURE
分析变量: BSL_LDL
missing1	观测数	数目	缺失值个数	均值	标准差	中位数	下四分位数	上四分位数	最小值	最大值
0	1608	857	751	2.37363	0.996668	2.23	1.63	2.94	0.31	7.85
1	1017	946	71	2.42707	1.1352	2.23	1.65	2.97	0.03	12.95
ANOVA 过程
分类水平信息
分类	水平	值
missing1	2	0 1
读取的观测数	2625
使用的观测数	1803
ANOVA 过程
因变量: BSL_LDL
源	自由度	平方和	均方	F 值	Pr > F
模型	1	1.28427	1.28427	1.12	0.2904
误差	1801	2068.11	1.14831
校正合计	1802	2069.39
R 方	变异系数	均方根误差	BSL_LDL 均值
0.000621	44.6187	1.07159	2.40167
源	自由度	Anova SS	均方	F 值	Pr > F
missing1	1	1.28427	1.28427	1.12	0.2904
NPAR1WAY 过程
变量“BSL_LDL”的 Wilcoxon 评分（秩和） 按变量“missing1”分类
missing1	数目	评分 汇总	H0 之下的 期望值	H0 之下的 标准差	均值 评分
0	857	769050	773014	11039.8	897.375
1	946	857256	853292	11039.8	906.19
已将平均评分用于结值。
Wilcoxon 双样本检验
统计量	Z	Pr < Z	Pr > |Z|	t 近似值
				Pr < Z	Pr > |Z|
769050	-0.359	0.3598	0.7196	0.3598	0.7197
Z 包括 0.5 的连续性校正。
Kruskal-Wallis 检验
卡方	自由度	Pr > 卡方
0.1289	1	0.7196
MEANS PROCEDURE
分析变量: BSL_hsCRP
missing1	观测数	数目	缺失值个数	均值	标准差	中位数	下四分位数	上四分位数	最小值	最大值
0	1608	870	738	6.44126	24.7425	1.565	0.77	3.91	0	402.55
1	1017	954	63	4.82657	14.3593	1.505	0.7	3.68	0	216.69
ANOVA 过程
分类水平信息
分类	水平	值
missing1	2	0 1
读取的观测数	2625
使用的观测数	1824
ANOVA 过程
因变量: BSL_hsCRP
源	自由度	平方和	均方	F 值	Pr > F
模型	1	1186.37	1186.37	2.97	0.0851
误差	1822	728495	399.833
校正合计	1823	729682
R 方	变异系数	均方根误差	BSL_hsCRP 均值
0.001626	357.276	19.9958	5.59674
源	自由度	Anova SS	均方	F 值	Pr > F
missing1	1	1186.37	1186.37	2.97	0.0851
NPAR1WAY 过程
变量“BSL_hsCRP”的 Wilcoxon 评分（秩和） 按变量“missing1”分类
missing1	数目	评分 汇总	H0 之下的 期望值	H0 之下的 标准差	均值 评分
0	870	810417	793875	11235	931.514
1	954	853983	870525	11235	895.16
已将平均评分用于结值。
Wilcoxon 双样本检验
统计量	Z	Pr > Z	Pr > |Z|	t 近似值
				Pr > Z	Pr > |Z|
810417	1.4723	0.0705	0.1409	0.0706	0.1411
Z 包括 0.5 的连续性校正。
Kruskal-Wallis 检验
卡方	自由度	Pr > 卡方
2.1679	1	0.1409
观测	Variables	_NAME_	pvalue	col0	col1
1	AGE	方差分析	0.09905
2	AGE	KruskalWallis秩和检验	0.12878
3		mean_std	.	60.76±10.79	61.48±10.93
4		mid_q1_q3	.	61.00(53.00-68.00)	62.00(53.00-69.00)
5	BMI	方差分析	0.2024
6	BMI	KruskalWallis秩和检验	0.18111
7		mean_std	.	25.11±3.26	24.94±3.21
8		mid_q1_q3	.	24.91(23.06-26.99)	24.73(22.86-26.78)
9	A_NIHSS	方差分析	0.45512
10	A_NIHSS	KruskalWallis秩和检验	0.05395
11		mean_std	.	3.29±3.17	3.39±3.02
12		mid_q1_q3	.	2.00(1.00-5.00)	3.00(1.00-5.00)
13	BSL_CHOL	方差分析	0.23725
14	BSL_CHOL	KruskalWallis秩和检验	0.02843
15		mean_std	.	4.09±1.12	4.03±1.27
16		mid_q1_q3	.	3.96(3.34-4.71)	3.86(3.21-4.55)
17	BSL_TG	方差分析	0.86553
18	BSL_TG	KruskalWallis秩和检验	0.68063
19		mean_std	.	1.60±0.97	1.59±0.99
20		mid_q1_q3	.	1.36(1.03-1.87)	1.35(1.01-1.84)
21	BSL_HDL	方差分析	0.29613
22	BSL_HDL	KruskalWallis秩和检验	0.29986
23		mean_std	.	0.98±0.29	0.97±0.30
24		mid_q1_q3	.	0.94(0.79-1.13)	0.93(0.78-1.11)
25	BSL_LDL	方差分析	0.2904
26	BSL_LDL	KruskalWallis秩和检验	0.71958
27		mean_std	.	2.37±1.00	2.43±1.14
28		mid_q1_q3	.	2.23(1.63-2.94)	2.23(1.65-2.97)
29	BSL_hsCRP	方差分析	0.08514
30	BSL_hsCRP	KruskalWallis秩和检验	0.14092
31		mean_std	.	6.44±24.74	4.83±14.36
32		mid_q1_q3	.	1.57(0.77-3.91)	1.51(0.70-3.68)
目录
逻辑库引用名	WORK
引擎	V9
物理名	C:\Users\WANGME~1\AppData\Local\Temp\SAS Temporary Files\_TD40036_WIN7-SAS-19_
文件名	C:\Users\WANGME~1\AppData\Local\Temp\SAS Temporary Files\_TD40036_WIN7-SAS-19_
所有者名	BUILTIN\Administrators
文件大小	12KB
文件大小（字节）	12288
#	名称	成员类型	文件大小	上次修改时间
1	ANOVA_NPAR	DATA	192KB	2021-03-11 14:33:52
2	CHI_SQUARE_ALL	DATA	192KB	2021-03-11 14:33:44
3	CNSR1	DATA	22MB	2021-03-11 14:33:31
4	CNSR_1	DATA	56MB	2021-03-11 14:33:30
5	CONT1	DATA	192KB	2021-03-11 14:33:51
6	CONT2	DATA	192KB	2021-03-11 14:33:51
7	CONT3	DATA	192KB	2021-03-11 14:33:51
8	DESC1	DATA	128KB	2021-03-11 14:33:51
9	DESC10	DATA	192KB	2021-03-11 14:33:52
10	DESC2	DATA	192KB	2021-03-11 14:33:51
11	DESC20	DATA	192KB	2021-03-11 14:33:52
12	DSLABEL1	DATA	192KB	2021-03-11 14:33:44
13	FEN1	DATA	5MB	2021-03-11 14:24:18
14	FEN2	DATA	14MB	2021-03-11 14:24:19
15	FEN3	DATA	512KB	2021-03-11 14:24:19
16	FEN4	DATA	15MB	2021-03-11 14:24:19
17	FEN5	DATA	704KB	2021-03-11 14:24:19
18	HB	DATA	55MB	2021-03-11 14:24:23
19	MERGE1	DATA	192KB	2021-03-11 14:33:52
20	PVALUE1	DATA	128KB	2021-03-11 14:33:44
21	SASGOPT	CATALOG	5KB	2021-03-11 14:21:59
22	SASMAC2	CATALOG	13KB	2021-03-11 14:33:45
23	SASMAC3	CATALOG	13KB	2021-03-11 14:33:45
24	SASMACR	CATALOG	37KB	2021-03-11 14:21:52
25	ZONG	DATA	262MB	2021-03-11 14:24:18
FREQ 过程
GENDER-missing1表
GENDER(A.Basic Information: Gender; 1-male; 2-female;)	missing1
频数 百分比 行百分比 列百分比	0	1	合计
1	1157 44.08 60.89 71.95	743 28.30 39.11 73.06	1900 72.38
2	451 17.18 62.21 28.05	274 10.44 37.79 26.94	725 27.62
合计	1608 61.26	1017 38.74	2625 100.00
注意:	表“missing1-GENDER”的统计量
统计量	自由度	值	概率
卡方	1	0.3807	0.5372
似然比卡方检验	1	0.3814	0.5368
连续调整卡方	1	0.3274	0.5672
Mantel-Haenszel 卡方	1	0.3806	0.5373
Phi 系数		-0.012
列联系数		0.012
Cramer V		-0.012
Fisher 的精确检验
单元格 (1,1) 频数 (F)	1157
左侧 Pr <= F	0.2839
右侧 Pr >= F	0.7457
表概率 (P)	0.0296
双侧 Pr <= P	0.5603
注意:	样本大小 = 2625
FREQ 过程
EDUC02-missing1表
EDUC02	missing1
频数 百分比 行百分比 列百分比	0	1	合计
1	423 16.91 62.67 27.56	252 10.07 37.33 26.06	675 26.98
2	581 23.22 61.81 37.85	359 14.35 38.19 37.13	940 37.57
3	531 21.22 59.86 34.59	356 14.23 40.14 36.81	887 35.45
合计	1535 61.35	967 38.65	2502 100.00
频数缺失 = 123
注意:	表“missing1-EDUC02”的统计量
统计量	自由度	值	概率
卡方	2	1.4021	0.4961
似然比卡方检验	2	1.4006	0.4964
Mantel-Haenszel 卡方	1	1.3292	0.249
Phi 系数		0.0237
列联系数		0.0237
Cramer V		0.0237
注意:	样本大小 = 2502 频数缺失 = 123
FREQ 过程
H_SMK_C01-missing1表
H_SMK_C01(D.History: Current Smoking; 0-No,1-Yes;)	missing1
频数 百分比 行百分比 列百分比	0	1	合计
0	1023 38.97 60.75 63.62	661 25.18 39.25 65.00	1684 64.15
1	585 22.29 62.17 36.38	356 13.56 37.83 35.00	941 35.85
合计	1608 61.26	1017 38.74	2625 100.00
注意:	表“missing1-H_SMK_C01”的统计量
统计量	自由度	值	概率
卡方	1	0.5127	0.474
似然比卡方检验	1	0.5134	0.4737
连续调整卡方	1	0.4546	0.5002
Mantel-Haenszel 卡方	1	0.5125	0.4741
Phi 系数		-0.014
列联系数		0.014
Cramer V		-0.014
Fisher 的精确检验
单元格 (1,1) 频数 (F)	1023
左侧 Pr <= F	0.2502
右侧 Pr >= F	0.7756
表概率 (P)	0.0258
双侧 Pr <= P	0.4779
注意:	样本大小 = 2625
FREQ 过程
H_DRINK_H01-missing1表
H_DRINK_H01(D.History: Heavy Drinking(Alcohol consumption>=20g/day); 0-No,1-Yes;)	missing1
频数 百分比 行百分比 列百分比	0	1	合计
0	1347 51.31 61.23 83.77	853 32.50 38.77 83.87	2200 83.81
1	261 9.94 61.41 16.23	164 6.25 38.59 16.13	425 16.19
合计	1608 61.26	1017 38.74	2625 100.00
注意:	表“missing1-H_DRINK_H01”的统计量
统计量	自由度	值	概率
卡方	1	0.0051	0.943
似然比卡方检验	1	0.0051	0.943
连续调整卡方	1	0.0003	0.9864
Mantel-Haenszel 卡方	1	0.0051	0.943
Phi 系数		-0.0014
列联系数		0.0014
Cramer V		-0.0014
Fisher 的精确检验
单元格 (1,1) 频数 (F)	1347
左侧 Pr <= F	0.4943
右侧 Pr >= F	0.549
表概率 (P)	0.0433
双侧 Pr <= P	0.9567
注意:	样本大小 = 2625
FREQ 过程
H_IS01-missing1表
H_IS01(D.History: Ischemic stroke; 0-No; 1-Yes;)	missing1
频数 百分比 行百分比 列百分比	0	1	合计
0	1260 48.00 60.87 78.36	810 30.86 39.13 79.65	2070 78.86
1	348 13.26 62.70 21.64	207 7.89 37.30 20.35	555 21.14
合计	1608 61.26	1017 38.74	2625 100.00
注意:	表“missing1-H_IS01”的统计量
统计量	自由度	值	概率
卡方	1	0.6197	0.4312
似然比卡方检验	1	0.6219	0.4304
连续调整卡方	1	0.5449	0.4604
Mantel-Haenszel 卡方	1	0.6195	0.4312
Phi 系数		-0.0154
列联系数		0.0154
Cramer V		-0.0154
Fisher 的精确检验
单元格 (1,1) 频数 (F)	1260
左侧 Pr <= F	0.2305
右侧 Pr >= F	0.7983
表概率 (P)	0.0288
双侧 Pr <= P	0.4618
注意:	样本大小 = 2625
FREQ 过程
H_TIA01-missing1表
H_TIA01(D.History: Transient ischemic attack(TIA); 0-No; 1-Yes;)	missing1
频数 百分比 行百分比 列百分比	0	1	合计
0	1557 59.31 61.37 96.83	980 37.33 38.63 96.36	2537 96.65
1	51 1.94 57.95 3.17	37 1.41 42.05 3.64	88 3.35
合计	1608 61.26	1017 38.74	2625 100.00
注意:	表“missing1-H_TIA01”的统计量
统计量	自由度	值	概率
卡方	1	0.4185	0.5177
似然比卡方检验	1	0.4146	0.5196
连续调整卡方	1	0.2869	0.5922
Mantel-Haenszel 卡方	1	0.4183	0.5178
Phi 系数		0.0126
列联系数		0.0126
Cramer V		0.0126
Fisher 的精确检验
单元格 (1,1) 频数 (F)	1557
左侧 Pr <= F	0.7767
右侧 Pr >= F	0.2943
表概率 (P)	0.0711
双侧 Pr <= P	0.5781
注意:	样本大小 = 2625
FREQ 过程
HYPT01-missing1表
HYPT01	missing1
频数 百分比 行百分比 列百分比	0	1	合计
0	374 14.25 61.41 23.26	235 8.95 38.59 23.11	609 23.20
1	1234 47.01 61.21 76.74	782 29.79 38.79 76.89	2016 76.80
合计	1608 61.26	1017 38.74	2625 100.00
注意:	表“missing1-HYPT01”的统计量
统计量	自由度	值	概率
卡方	1	0.008	0.9286
似然比卡方检验	1	0.008	0.9286
连续调整卡方	1	0.0018	0.9664
Mantel-Haenszel 卡方	1	0.008	0.9286
Phi 系数		0.0017
列联系数		0.0017
Cramer V		0.0017
Fisher 的精确检验
单元格 (1,1) 频数 (F)	374
左侧 Pr <= F	0.5538
右侧 Pr >= F	0.484
表概率 (P)	0.0377
双侧 Pr <= P	0.9622
注意:	样本大小 = 2625
FREQ 过程
DIAB01-missing1表
DIAB01	missing1
频数 百分比 行百分比 列百分比	0	1	合计
0	1086 41.37 62.34 67.54	656 24.99 37.66 64.50	1742 66.36
1	522 19.89 59.12 32.46	361 13.75 40.88 35.50	883 33.64
合计	1608 61.26	1017 38.74	2625 100.00
注意:	表“missing1-DIAB01”的统计量
统计量	自由度	值	概率
卡方	1	2.5688	0.109
似然比卡方检验	1	2.5609	0.1095
连续调整卡方	1	2.4346	0.1187
Mantel-Haenszel 卡方	1	2.5678	0.1091
Phi 系数		0.0313
列联系数		0.0313
Cramer V		0.0313
Fisher 的精确检验
单元格 (1,1) 频数 (F)	1086
左侧 Pr <= F	0.9499
右侧 Pr >= F	0.0595
表概率 (P)	0.0094
双侧 Pr <= P	0.1167
注意:	样本大小 = 2625
FREQ 过程
H_LIPID01-missing1表
H_LIPID01(D.History: Lipid metabolism disorders; 0-No; 1-Yes;)	missing1
频数 百分比 行百分比 列百分比	0	1	合计
0	1462 55.70 61.79 90.92	904 34.44 38.21 88.89	2366 90.13
1	146 5.56 56.37 9.08	113 4.30 43.63 11.11	259 9.87
合计	1608 61.26	1017 38.74	2625 100.00
注意:	表“missing1-H_LIPID01”的统计量
统计量	自由度	值	概率
卡方	1	2.8911	0.0891
似然比卡方检验	1	2.8564	0.091
连续调整卡方	1	2.6672	0.1024
Mantel-Haenszel 卡方	1	2.89	0.0891
Phi 系数		0.0332
列联系数		0.0332
Cramer V		0.0332
Fisher 的精确检验
单元格 (1,1) 频数 (F)	1462
左侧 Pr <= F	0.9608
右侧 Pr >= F	0.0518
表概率 (P)	0.0126
双侧 Pr <= P	0.0932
注意:	样本大小 = 2625
FREQ 过程
H_CHD01-missing1表
H_CHD01(D.History: Heart disease category: Coronary heart disease; 0-No; 1-Yes;)	missing1
频数 百分比 行百分比 列百分比	0	1	合计
0	1436 54.70 61.66 89.30	893 34.02 38.34 87.81	2329 88.72
1	172 6.55 58.11 10.70	124 4.72 41.89 12.19	296 11.28
合计	1608 61.26	1017 38.74	2625 100.00
注意:	表“missing1-H_CHD01”的统计量
统计量	自由度	值	概率
卡方	1	1.394	0.2377
似然比卡方检验	1	1.3829	0.2396
连续调整卡方	1	1.2484	0.2638
Mantel-Haenszel 卡方	1	1.3935	0.2378
Phi 系数		0.023
列联系数		0.023
Cramer V		0.023
Fisher 的精确检验
单元格 (1,1) 频数 (F)	1436
左侧 Pr <= F	0.8929
右侧 Pr >= F	0.1321
表概率 (P)	0.025
双侧 Pr <= P	0.2543
注意:	样本大小 = 2625
FREQ 过程
IMG_C_TOAST-missing1表
IMG_C_TOAST(K.Final diagnosis: cerebral infarction; Etiology according to TOAST system; 1-large artery atherosclerosis; 2-cardiogenic embolism; 3-small artery occlusion; 4-stroke of another determined cause; 5-stroke of an undetermined cause.)	missing1
频数 百分比 行百分比 列百分比	0	1	合计
1	372 14.17 58.95 23.13	259 9.87 41.05 25.47	631 24.04
2	85 3.24 57.82 5.29	62 2.36 42.18 6.10	147 5.60
3	419 15.96 63.77 26.06	238 9.07 36.23 23.40	657 25.03
4	17 0.65 68.00 1.06	8 0.30 32.00 0.79	25 0.95
5	715 27.24 61.37 44.47	450 17.14 38.63 44.25	1165 44.38
合计	1608 61.26	1017 38.74	2625 100.00
注意:	表“missing1-IMG_C_TOAST”的统计量
统计量	自由度	值	概率
卡方	4	4.3809	0.3569
似然比卡方检验	4	4.3912	0.3556
Mantel-Haenszel 卡方	1	0.8903	0.3454
Phi 系数		0.0409
列联系数		0.0408
Cramer V		0.0409
注意:	样本大小 = 2625
观测	label	pvalue	col0	col1
1	GENDER	0.5372
2	1		1157(71.95)	743(73.06)
3	2		451(28.05)	274(26.94)
4	EDUC02	0.4961
5	.		73(.)	50(.)
6	1		423(27.56)	252(26.06)
7	2		581(37.85)	359(37.13)
8	3		531(34.59)	356(36.81)
9	H_SMK_C01	0.474
10	0		1023(63.62)	661(65.00)
11	1		585(36.38)	356(35.00)
12	H_DRINK_H01	0.943
13	0		1347(83.77)	853(83.87)
14	1		261(16.23)	164(16.13)
15	H_IS01	0.4312
16	0		1260(78.36)	810(79.65)
17	1		348(21.64)	207(20.35)
18	H_TIA01	0.5177
19	0		1557(96.83)	980(96.36)
20	1		51(3.17)	37(3.64)
21	HYPT01	0.9286
22	0		374(23.26)	235(23.11)
23	1		1234(76.74)	782(76.89)
24	DIAB01	0.109
25	0		1086(67.54)	656(64.50)
26	1		522(32.46)	361(35.50)
27	H_LIPID01	0.0891
28	0		1462(90.92)	904(88.89)
29	1		146(9.08)	113(11.11)
30	H_CHD01	0.2377
31	0		1436(89.30)	893(87.81)
32	1		172(10.70)	124(12.19)
33	IMG_C_TOAST	0.3569
34	1		372(23.13)	259(25.47)
35	2		85(5.29)	62(6.10)
36	3		419(26.06)	238(23.40)
37	4		17(1.06)	8(0.79)
38	5		715(44.47)	450(44.25)
MEANS PROCEDURE
变量	标签	数目	缺失值个数	均值	标准差	中位数	下四分位数	上四分位数	最大值	最小值
AGE BMI A_NIHSS BSL_CHOL BSL_TG BSL_HDL BSL_LDL BSL_hsCRP	A.Basic Information: Age (years old); F.Physical examination: Body mass index (kg/m2); F.Admitting NIHSS: Total score;	1017 1017 1017 946 946 946 946 954	0 0 0 71 71 71 71 63	61.4768928 24.9449803 3.3854474 4.0267336 1.5911945 0.9681501 2.4270719 4.8265713	10.9346532 3.2123449 3.0168335 1.2715900 0.9902083 0.3002494 1.1352007 14.3593275	62.0000000 24.7250000 3.0000000 3.8600000 1.3500000 0.9300000 2.2300000 1.5050000	53.0000000 22.8570000 1.0000000 3.2100000 1.0100000 0.7800000 1.6500000 0.7000000	69.0000000 26.7760000 5.0000000 4.5500000 1.8400000 1.1100000 2.9700000 3.6800000	90.0000000 41.3220000 27.0000000 15.6500000 16.0500000 3.2500000 12.9500000 216.6900000	25.0000000 13.8410000 0 1.5800000 0.4400000 0.0400000 0.0300000 0
目录
逻辑库引用名	WORK
引擎	V9
物理名	C:\Users\WANGME~1\AppData\Local\Temp\SAS Temporary Files\_TD40036_WIN7-SAS-19_
文件名	C:\Users\WANGME~1\AppData\Local\Temp\SAS Temporary Files\_TD40036_WIN7-SAS-19_
所有者名	BUILTIN\Administrators
文件大小	12KB
文件大小（字节）	12288
#	名称	成员类型	文件大小	上次修改时间
1	CHI_SQUARE_ALL	DATA	192KB	2021-03-11 14:31:54
2	CNSR1	DATA	22MB	2021-03-11 14:33:31
3	CNSR_1	DATA	56MB	2021-03-11 14:33:30
4	CONT1	DATA	192KB	2021-03-11 14:31:50
5	CONT2	DATA	192KB	2021-03-11 14:31:51
6	CONT3	DATA	192KB	2021-03-11 14:31:51
7	DESC1	DATA	192KB	2021-03-11 14:31:54
8	DESC10	DATA	192KB	2021-03-11 14:31:51
9	DESC2	DATA	192KB	2021-03-11 14:31:54
10	DESC20	DATA	192KB	2021-03-11 14:31:51
11	DSLABEL1	DATA	192KB	2021-03-11 14:31:54
12	FEN1	DATA	5MB	2021-03-11 14:24:18
13	FEN2	DATA	14MB	2021-03-11 14:24:19
14	FEN3	DATA	512KB	2021-03-11 14:24:19
15	FEN4	DATA	15MB	2021-03-11 14:24:19
16	FEN5	DATA	704KB	2021-03-11 14:24:19
17	HB	DATA	55MB	2021-03-11 14:24:23
18	MERGE1	DATA	192KB	2021-03-11 14:31:54
19	PVALUE1	DATA	128KB	2021-03-11 14:31:54
20	SASGOPT	CATALOG	5KB	2021-03-11 14:21:59
21	SASMAC2	CATALOG	13KB	2021-03-11 14:33:31
22	SASMAC3	CATALOG	13KB	2021-03-11 14:33:31
23	SASMACR	CATALOG	37KB	2021-03-11 14:21:52
24	ZONG	DATA	262MB	2021-03-11 14:24:18
MEANS PROCEDURE
分析变量: AGE A.Basic Information: Age (years old);
y1_moca22	观测数	数目	缺失值个数	均值	标准差	中位数	下四分位数	上四分位数	最小值	最大值
0	691	691	0	59.7482	10.7039	60	52	67	25	86
1	326	326	0	65.1411	10.522	65	58	73	25	90
ANOVA 过程
分类水平信息
分类	水平	值
y1_moca22	2	0 1
读取的观测数	1017
使用的观测数	1017
ANOVA 过程
因变量: AGE A.Basic Information: Age (years old);
源	自由度	平方和	均方	F 值	Pr > F
模型	1	6442.01	6442.01	56.84	<.0001
误差	1015	115038	113.338
校正合计	1016	121480
R 方	变异系数	均方根误差	AGE 均值
0.05303	17.3171	10.646	61.4769
源	自由度	Anova SS	均方	F 值	Pr > F
y1_moca22	1	6442.01	6442.01	56.84	<.0001
NPAR1WAY 过程
变量“AGE”的 Wilcoxon 评分（秩和） 按变量“y1_moca22”分类
y1_moca22	数目	评分 汇总	H0 之下的 期望值	H0 之下的 标准差	均值 评分
1	326	198176	165934	4369.71	607.9
0	691	319478	351719	4369.71	462.341
已将平均评分用于结值。
Wilcoxon 双样本检验
统计量	Z	Pr > Z	Pr > |Z|	t 近似值
				Pr > Z	Pr > |Z|
198176	7.3783	<.0001	<.0001	<.0001	<.0001
Z 包括 0.5 的连续性校正。
Kruskal-Wallis 检验
卡方	自由度	Pr > 卡方
54.441	1	<.0001
MEANS PROCEDURE
分析变量: BMI F.Physical examination: Body mass index (kg/m2);
y1_moca22	观测数	数目	缺失值个数	均值	标准差	中位数	下四分位数	上四分位数	最小值	最大值
0	691	691	0	24.9788	3.19572	24.691	22.857	26.704	13.841	41.322
1	326	326	0	24.8734	3.25109	24.772	22.676	26.99	17.301	33.984
ANOVA 过程
分类水平信息
分类	水平	值
y1_moca22	2	0 1
读取的观测数	1017
使用的观测数	1017
ANOVA 过程
因变量: BMI F.Physical examination: Body mass index (kg/m2);
源	自由度	平方和	均方	F 值	Pr > F
模型	1	2.46014	2.46014	0.24	0.6256
误差	1015	10481.8	10.3269
校正合计	1016	10484.3
R 方	变异系数	均方根误差	BMI 均值
0.000235	12.8826	3.21355	24.945
源	自由度	Anova SS	均方	F 值	Pr > F
y1_moca22	1	2.46014	2.46014	0.24	0.6256
NPAR1WAY 过程
变量“BMI”的 Wilcoxon 评分（秩和） 按变量“y1_moca22”分类
y1_moca22	数目	评分 汇总	H0 之下的 期望值	H0 之下的 标准差	均值 评分
1	326	164648	165934	4371.24	505.055
0	691	353005	351719	4371.24	510.861
已将平均评分用于结值。
Wilcoxon 双样本检验
统计量	Z	Pr < Z	Pr > |Z|	t 近似值
				Pr < Z	Pr > |Z|
164648	-0.2941	0.3843	0.7687	0.3844	0.7688
Z 包括 0.5 的连续性校正。
Kruskal-Wallis 检验
卡方	自由度	Pr > 卡方
0.0866	1	0.7686
MEANS PROCEDURE
分析变量: A_NIHSS F.Admitting NIHSS: Total score;
y1_moca22	观测数	数目	缺失值个数	均值	标准差	中位数	下四分位数	上四分位数	最小值	最大值
0	691	691	0	3.31114	2.75789	3	1	5	0	18
1	326	326	0	3.54294	3.50248	3	1	5	0	27
ANOVA 过程
分类水平信息
分类	水平	值
y1_moca22	2	0 1
读取的观测数	1017
使用的观测数	1017
ANOVA 过程
因变量: A_NIHSS F.Admitting NIHSS: Total score;
源	自由度	平方和	均方	F 值	Pr > F
模型	1	11.9017	11.9017	1.31	0.253
误差	1015	9235	9.09853
校正合计	1016	9246.9
R 方	变异系数	均方根误差	A_NIHSS 均值
0.001287	89.0983	3.01638	3.38545
源	自由度	Anova SS	均方	F 值	Pr > F
y1_moca22	1	11.9017	11.9017	1.31	0.253
NPAR1WAY 过程
变量“A_NIHSS”的 Wilcoxon 评分（秩和） 按变量“y1_moca22”分类
y1_moca22	数目	评分 汇总	H0 之下的 期望值	H0 之下的 标准差	均值 评分
1	326	165918	165934	4335.13	508.951
0	691	351735	351719	4335.13	509.023
已将平均评分用于结值。
Wilcoxon 双样本检验
统计量	Z	Pr < Z	Pr > |Z|	t 近似值
				Pr < Z	Pr > |Z|
165918	-0.0036	0.4986	0.9971	0.4986	0.9971
Z 包括 0.5 的连续性校正。
Kruskal-Wallis 检验
卡方	自由度	Pr > 卡方
0	1	0.9971
MEANS PROCEDURE
分析变量: BSL_CHOL
y1_moca22	观测数	数目	缺失值个数	均值	标准差	中位数	下四分位数	上四分位数	最小值	最大值
0	691	636	55	3.97258	1.24827	3.78	3.185	4.52	1.58	15.65
1	326	310	16	4.13784	1.3132	3.985	3.24	4.63	1.88	12.3
ANOVA 过程
分类水平信息
分类	水平	值
y1_moca22	2	0 1
读取的观测数	1017
使用的观测数	946
ANOVA 过程
因变量: BSL_CHOL
源	自由度	平方和	均方	F 值	Pr > F
模型	1	5.69198	5.69198	3.53	0.0606
误差	944	1522.32	1.61262
校正合计	945	1528.01
R 方	变异系数	均方根误差	BSL_CHOL 均值
0.003725	31.5365	1.26989	4.02673
源	自由度	Anova SS	均方	F 值	Pr > F
y1_moca22	1	5.69198	5.69198	3.53	0.0606
NPAR1WAY 过程
变量“BSL_CHOL”的 Wilcoxon 评分（秩和） 按变量“y1_moca22”分类
y1_moca22	数目	评分 汇总	H0 之下的 期望值	H0 之下的 标准差	均值 评分
1	310	153700	146785	3944.48	495.805
0	636	294232	301146	3944.48	462.628
已将平均评分用于结值。
Wilcoxon 双样本检验
统计量	Z	Pr > Z	Pr > |Z|	t 近似值
				Pr > Z	Pr > |Z|
153700	1.7528	0.0398	0.0796	0.04	0.08
Z 包括 0.5 的连续性校正。
Kruskal-Wallis 检验
卡方	自由度	Pr > 卡方
3.0729	1	0.0796
MEANS PROCEDURE
分析变量: BSL_TG
y1_moca22	观测数	数目	缺失值个数	均值	标准差	中位数	下四分位数	上四分位数	最小值	最大值
0	691	636	55	1.63775	1.05143	1.37	1.03	1.91	0.44	16.05
1	326	310	16	1.49568	0.84453	1.31	0.99	1.75	0.45	7.62
ANOVA 过程
分类水平信息
分类	水平	值
y1_moca22	2	0 1
读取的观测数	1017
使用的观测数	946
ANOVA 过程
因变量: BSL_TG
源	自由度	平方和	均方	F 值	Pr > F
模型	1	4.20686	4.20686	4.31	0.0383
误差	944	922.377	0.977095
校正合计	945	926.584
R 方	变异系数	均方根误差	BSL_TG 均值
0.00454	62.1219	0.988481	1.59119
源	自由度	Anova SS	均方	F 值	Pr > F
y1_moca22	1	4.20686	4.20686	4.31	0.0383
NPAR1WAY 过程
变量“BSL_TG”的 Wilcoxon 评分（秩和） 按变量“y1_moca22”分类
y1_moca22	数目	评分 汇总	H0 之下的 期望值	H0 之下的 标准差	均值 评分
1	310	138900	146785	3944.42	448.063
0	636	309032	301146	3944.42	485.899
已将平均评分用于结值。
Wilcoxon 双样本检验
统计量	Z	Pr < Z	Pr > |Z|	t 近似值
				Pr < Z	Pr > |Z|
138900	-1.999	0.0228	0.0456	0.0229	0.0459
Z 包括 0.5 的连续性校正。
Kruskal-Wallis 检验
卡方	自由度	Pr > 卡方
3.9966	1	0.0456
MEANS PROCEDURE
分析变量: BSL_HDL
y1_moca22	观测数	数目	缺失值个数	均值	标准差	中位数	下四分位数	上四分位数	最小值	最大值
0	691	636	55	0.948428	0.289678	0.92	0.77	1.09	0.04	3.25
1	326	310	16	1.00861	0.317513	0.97	0.81	1.15	0.05	3.25
ANOVA 过程
分类水平信息
分类	水平	值
y1_moca22	2	0 1
读取的观测数	1017
使用的观测数	946
ANOVA 过程
因变量: BSL_HDL
源	自由度	平方和	均方	F 值	Pr > F
模型	1	0.754931	0.754931	8.44	0.0038
误差	944	84.4365	0.0894455
校正合计	945	85.1915
R 方	变异系数	均方根误差	BSL_HDL 均值
0.008862	30.8913	0.299074	0.96815
源	自由度	Anova SS	均方	F 值	Pr > F
y1_moca22	1	0.754931	0.754931	8.44	0.0038
NPAR1WAY 过程
变量“BSL_HDL”的 Wilcoxon 评分（秩和） 按变量“y1_moca22”分类
y1_moca22	数目	评分 汇总	H0 之下的 期望值	H0 之下的 标准差	均值 评分
1	310	157771	146785	3944.17	508.939
0	636	290160	301146	3944.17	456.226
已将平均评分用于结值。
Wilcoxon 双样本检验
统计量	Z	Pr > Z	Pr > |Z|	t 近似值
				Pr > Z	Pr > |Z|
157771	2.7853	0.0027	0.0053	0.0027	0.0055
Z 包括 0.5 的连续性校正。
Kruskal-Wallis 检验
卡方	自由度	Pr > 卡方
7.7583	1	0.0053
MEANS PROCEDURE
分析变量: BSL_LDL
y1_moca22	观测数	数目	缺失值个数	均值	标准差	中位数	下四分位数	上四分位数	最小值	最大值
0	691	636	55	2.37241	1.10652	2.21	1.635	2.955	0.03	12.95
1	326	310	16	2.53923	1.18583	2.35	1.71	3.04	0.45	7.84
ANOVA 过程
分类水平信息
分类	水平	值
y1_moca22	2	0 1
读取的观测数	1017
使用的观测数	946
ANOVA 过程
因变量: BSL_LDL
源	自由度	平方和	均方	F 值	Pr > F
模型	1	5.79996	5.79996	4.52	0.0338
误差	944	1212	1.2839
校正合计	945	1217.8
R 方	变异系数	均方根误差	BSL_LDL 均值
0.004763	46.6856	1.13309	2.42707
源	自由度	Anova SS	均方	F 值	Pr > F
y1_moca22	1	5.79996	5.79996	4.52	0.0338
NPAR1WAY 过程
变量“BSL_LDL”的 Wilcoxon 评分（秩和） 按变量“y1_moca22”分类
y1_moca22	数目	评分 汇总	H0 之下的 期望值	H0 之下的 标准差	均值 评分
1	310	153376	146785	3944.48	494.761
0	636	294555	301146	3944.48	463.137
已将平均评分用于结值。
Wilcoxon 双样本检验
统计量	Z	Pr > Z	Pr > |Z|	t 近似值
				Pr > Z	Pr > |Z|
153376	1.6708	0.0474	0.0948	0.0475	0.0951
Z 包括 0.5 的连续性校正。
Kruskal-Wallis 检验
卡方	自由度	Pr > 卡方
2.7921	1	0.0947
MEANS PROCEDURE
分析变量: BSL_hsCRP
y1_moca22	观测数	数目	缺失值个数	均值	标准差	中位数	下四分位数	上四分位数	最小值	最大值
0	691	639	52	4.33739	13.0126	1.4	0.69	3.3	0	173.33
1	326	315	11	5.81892	16.7413	1.7	0.72	4.86	0.08	216.69
ANOVA 过程
分类水平信息
分类	水平	值
y1_moca22	2	0 1
读取的观测数	1017
使用的观测数	954
ANOVA 过程
因变量: BSL_hsCRP
源	自由度	平方和	均方	F 值	Pr > F
模型	1	463.113	463.113	2.25	0.134
误差	952	196036	205.92
校正合计	953	196499
R 方	变异系数	均方根误差	BSL_hsCRP 均值
0.002357	297.311	14.3499	4.82657
源	自由度	Anova SS	均方	F 值	Pr > F
y1_moca22	1	463.113	463.113	2.25	0.134
NPAR1WAY 过程
变量“BSL_hsCRP”的 Wilcoxon 评分（秩和） 按变量“y1_moca22”分类
y1_moca22	数目	评分 汇总	H0 之下的 期望值	H0 之下的 标准差	均值 评分
1	315	158422	150412	4002.34	502.925
0	639	297114	305122	4002.34	464.966
已将平均评分用于结值。
Wilcoxon 双样本检验
统计量	Z	Pr > Z	Pr > |Z|	t 近似值
				Pr > Z	Pr > |Z|
158422	2.001	0.0227	0.0454	0.0228	0.0457
Z 包括 0.5 的连续性校正。
Kruskal-Wallis 检验
卡方	自由度	Pr > 卡方
4.0043	1	0.0454
观测	Variables	_NAME_	pvalue	col0	col1
1	AGE	方差分析	0
2	AGE	KruskalWallis秩和检验	0
3		mean_std	.	59.75±10.70	65.14±10.52
4		mid_q1_q3	.	60.00(52.00-67.00)	65.00(58.00-73.00)
5	BMI	方差分析	0.6256
6	BMI	KruskalWallis秩和检验	0.76861
7		mean_std	.	24.98±3.20	24.87±3.25
8		mid_q1_q3	.	24.69(22.86-26.70)	24.77(22.68-26.99)
9	A_NIHSS	方差分析	0.25301
10	A_NIHSS	KruskalWallis秩和检验	0.99706
11		mean_std	.	3.31±2.76	3.54±3.50
12		mid_q1_q3	.	3.00(1.00-5.00)	3.00(1.00-5.00)
13	BSL_CHOL	方差分析	0.06059
14	BSL_CHOL	KruskalWallis秩和检验	0.07961
15		mean_std	.	3.97±1.25	4.14±1.31
16		mid_q1_q3	.	3.78(3.19-4.52)	3.99(3.24-4.63)
17	BSL_TG	方差分析	0.03826
18	BSL_TG	KruskalWallis秩和检验	0.04559
19		mean_std	.	1.64±1.05	1.50±0.84
20		mid_q1_q3	.	1.37(1.03-1.91)	1.31(0.99-1.75)
21	BSL_HDL	方差分析	0.00376
22	BSL_HDL	KruskalWallis秩和检验	0.00535
23		mean_std	.	0.95±0.29	1.01±0.32
24		mid_q1_q3	.	0.92(0.77-1.09)	0.97(0.81-1.15)
25	BSL_LDL	方差分析	0.03381
26	BSL_LDL	KruskalWallis秩和检验	0.09473
27		mean_std	.	2.37±1.11	2.54±1.19
28		mid_q1_q3	.	2.21(1.64-2.96)	2.35(1.71-3.04)
29	BSL_hsCRP	方差分析	0.13403
30	BSL_hsCRP	KruskalWallis秩和检验	0.04538
31		mean_std	.	4.34±13.01	5.82±16.74
32		mid_q1_q3	.	1.40(0.69-3.30)	1.70(0.72-4.86)
目录
逻辑库引用名	WORK
引擎	V9
物理名	C:\Users\WANGME~1\AppData\Local\Temp\SAS Temporary Files\_TD40036_WIN7-SAS-19_
文件名	C:\Users\WANGME~1\AppData\Local\Temp\SAS Temporary Files\_TD40036_WIN7-SAS-19_
所有者名	BUILTIN\Administrators
文件大小	12KB
文件大小（字节）	12288
#	名称	成员类型	文件大小	上次修改时间
1	ANOVA_NPAR	DATA	192KB	2021-03-11 14:33:35
2	CHI_SQUARE_ALL	DATA	192KB	2021-03-11 14:31:54
3	CNSR1	DATA	22MB	2021-03-11 14:33:31
4	CNSR_1	DATA	56MB	2021-03-11 14:33:30
5	CONT1	DATA	192KB	2021-03-11 14:33:35
6	CONT2	DATA	192KB	2021-03-11 14:33:35
7	CONT3	DATA	192KB	2021-03-11 14:33:35
8	DESC1	DATA	128KB	2021-03-11 14:33:35
9	DESC10	DATA	192KB	2021-03-11 14:33:35
10	DESC2	DATA	192KB	2021-03-11 14:33:35
11	DESC20	DATA	192KB	2021-03-11 14:33:35
12	DSLABEL1	DATA	192KB	2021-03-11 14:31:54
13	FEN1	DATA	5MB	2021-03-11 14:24:18
14	FEN2	DATA	14MB	2021-03-11 14:24:19
15	FEN3	DATA	512KB	2021-03-11 14:24:19
16	FEN4	DATA	15MB	2021-03-11 14:24:19
17	FEN5	DATA	704KB	2021-03-11 14:24:19
18	HB	DATA	55MB	2021-03-11 14:24:23
19	MERGE1	DATA	192KB	2021-03-11 14:33:35
20	PVALUE1	DATA	128KB	2021-03-11 14:31:54
21	SASGOPT	CATALOG	5KB	2021-03-11 14:21:59
22	SASMAC2	CATALOG	13KB	2021-03-11 14:33:31
23	SASMAC3	CATALOG	13KB	2021-03-11 14:33:31
24	SASMACR	CATALOG	37KB	2021-03-11 14:21:52
25	ZONG	DATA	262MB	2021-03-11 14:24:18
FREQ 过程
GENDER-y1_moca22表
GENDER(A.Basic Information: Gender; 1-male; 2-female;)	y1_moca22
频数 百分比 行百分比 列百分比	0	1	合计
1	520 51.13 69.99 75.25	223 21.93 30.01 68.40	743 73.06
2	171 16.81 62.41 24.75	103 10.13 37.59 31.60	274 26.94
合计	691 67.94	326 32.06	1017 100.00
注意:	表“y1_moca22-GENDER”的统计量
统计量	自由度	值	概率
卡方	1	5.2778	0.0216
似然比卡方检验	1	5.1904	0.0227
连续调整卡方	1	4.9356	0.0263
Mantel-Haenszel 卡方	1	5.2726	0.0217
Phi 系数		0.072
列联系数		0.0719
Cramer V		0.072
Fisher 的精确检验
单元格 (1,1) 频数 (F)	520
左侧 Pr <= F	0.9908
右侧 Pr >= F	0.0136
表概率 (P)	0.0044
双侧 Pr <= P	0.0232
注意:	样本大小 = 1017
FREQ 过程
EDUC02-y1_moca22表
EDUC02	y1_moca22
频数 百分比 行百分比 列百分比	0	1	合计
1	133 13.75 52.78 20.12	119 12.31 47.22 38.89	252 26.06
2	251 25.96 69.92 37.97	108 11.17 30.08 35.29	359 37.13
3	277 28.65 77.81 41.91	79 8.17 22.19 25.82	356 36.81
合计	661 68.36	306 31.64	967 100.00
频数缺失 = 50
注意:	表“y1_moca22-EDUC02”的统计量
统计量	自由度	值	概率
卡方	2	43.3836	<.0001
似然比卡方检验	2	42.5753	<.0001
Mantel-Haenszel 卡方	1	41.1354	<.0001
Phi 系数		0.2118
列联系数		0.2072
Cramer V		0.2118
注意:	样本大小 = 967 频数缺失 = 50
FREQ 过程
H_SMK_C01-y1_moca22表
H_SMK_C01(D.History: Current Smoking; 0-No,1-Yes;)	y1_moca22
频数 百分比 行百分比 列百分比	0	1	合计
0	438 43.07 66.26 63.39	223 21.93 33.74 68.40	661 65.00
1	253 24.88 71.07 36.61	103 10.13 28.93 31.60	356 35.00
合计	691 67.94	326 32.06	1017 100.00
注意:	表“y1_moca22-H_SMK_C01”的统计量
统计量	自由度	值	概率
卡方	1	2.452	0.1174
似然比卡方检验	1	2.4737	0.1158
连续调整卡方	1	2.2364	0.1348
Mantel-Haenszel 卡方	1	2.4496	0.1176
Phi 系数		-0.0491
列联系数		0.049
Cramer V		-0.0491
Fisher 的精确检验
单元格 (1,1) 频数 (F)	438
左侧 Pr <= F	0.0669
右侧 Pr >= F	0.9496
表概率 (P)	0.0166
双侧 Pr <= P	0.1217
注意:	样本大小 = 1017
FREQ 过程
H_DRINK_H01-y1_moca22表
H_DRINK_H01(D.History: Heavy Drinking(Alcohol consumption>=20g/day); 0-No,1-Yes;)	y1_moca22
频数 百分比 行百分比 列百分比	0	1	合计
0	584 57.42 68.46 84.52	269 26.45 31.54 82.52	853 83.87
1	107 10.52 65.24 15.48	57 5.60 34.76 17.48	164 16.13
合计	691 67.94	326 32.06	1017 100.00
注意:	表“y1_moca22-H_DRINK_H01”的统计量
统计量	自由度	值	概率
卡方	1	0.655	0.4183
似然比卡方检验	1	0.6476	0.421
连续调整卡方	1	0.5155	0.4728
Mantel-Haenszel 卡方	1	0.6543	0.4186
Phi 系数		0.0254
列联系数		0.0254
Cramer V		0.0254
Fisher 的精确检验
单元格 (1,1) 频数 (F)	584
左侧 Pr <= F	0.8165
右侧 Pr >= F	0.2353
表概率 (P)	0.0518
双侧 Pr <= P	0.4127
注意:	样本大小 = 1017
FREQ 过程
H_IS01-y1_moca22表
H_IS01(D.History: Ischemic stroke; 0-No; 1-Yes;)	y1_moca22
频数 百分比 行百分比 列百分比	0	1	合计
0	563 55.36 69.51 81.48	247 24.29 30.49 75.77	810 79.65
1	128 12.59 61.84 18.52	79 7.77 38.16 24.23	207 20.35
合计	691 67.94	326 32.06	1017 100.00
注意:	表“y1_moca22-H_IS01”的统计量
统计量	自由度	值	概率
卡方	1	4.4537	0.0348
似然比卡方检验	1	4.3574	0.0368
连续调整卡方	1	4.1085	0.0427
Mantel-Haenszel 卡方	1	4.4493	0.0349
Phi 系数		0.0662
列联系数		0.066
Cramer V		0.0662
Fisher 的精确检验
单元格 (1,1) 频数 (F)	563
左侧 Pr <= F	0.9852
右侧 Pr >= F	0.0222
表概率 (P)	0.0073
双侧 Pr <= P	0.0372
注意:	样本大小 = 1017
FREQ 过程
H_TIA01-y1_moca22表
H_TIA01(D.History: Transient ischemic attack(TIA); 0-No; 1-Yes;)	y1_moca22
频数 百分比 行百分比 列百分比	0	1	合计
0	668 65.68 68.16 96.67	312 30.68 31.84 95.71	980 96.36
1	23 2.26 62.16 3.33	14 1.38 37.84 4.29	37 3.64
合计	691 67.94	326 32.06	1017 100.00
注意:	表“y1_moca22-H_TIA01”的统计量
统计量	自由度	值	概率
卡方	1	0.5895	0.4426
似然比卡方检验	1	0.5736	0.4488
连续调整卡方	1	0.3462	0.5563
Mantel-Haenszel 卡方	1	0.589	0.4428
Phi 系数		0.0241
列联系数		0.0241
Cramer V		0.0241
Fisher 的精确检验
单元格 (1,1) 频数 (F)	668
左侧 Pr <= F	0.8288
右侧 Pr >= F	0.274
表概率 (P)	0.1028
双侧 Pr <= P	0.4742
注意:	样本大小 = 1017
FREQ 过程
HYPT01-y1_moca22表
HYPT01	y1_moca22
频数 百分比 行百分比 列百分比	0	1	合计
0	166 16.32 70.64 24.02	69 6.78 29.36 21.17	235 23.11
1	525 51.62 67.14 75.98	257 25.27 32.86 78.83	782 76.89
合计	691 67.94	326 32.06	1017 100.00
注意:	表“y1_moca22-HYPT01”的统计量
统计量	自由度	值	概率
卡方	1	1.0179	0.313
似然比卡方检验	1	1.0292	0.3103
连续调整卡方	1	0.8635	0.3528
Mantel-Haenszel 卡方	1	1.0169	0.3132
Phi 系数		0.0316
列联系数		0.0316
Cramer V		0.0316
Fisher 的精确检验
单元格 (1,1) 频数 (F)	166
左侧 Pr <= F	0.8621
右侧 Pr >= F	0.1766
表概率 (P)	0.0386
双侧 Pr <= P	0.3392
注意:	样本大小 = 1017
FREQ 过程
DIAB01-y1_moca22表
DIAB01	y1_moca22
频数 百分比 行百分比 列百分比	0	1	合计
0	452 44.44 68.90 65.41	204 20.06 31.10 62.58	656 64.50
1	239 23.50 66.20 34.59	122 12.00 33.80 37.42	361 35.50
合计	691 67.94	326 32.06	1017 100.00
注意:	表“y1_moca22-DIAB01”的统计量
统计量	自由度	值	概率
卡方	1	0.7779	0.3778
似然比卡方检验	1	0.7748	0.3787
连续调整卡方	1	0.659	0.4169
Mantel-Haenszel 卡方	1	0.7772	0.378
Phi 系数		0.0277
列联系数		0.0276
Cramer V		0.0277
Fisher 的精确检验
单元格 (1,1) 频数 (F)	452
左侧 Pr <= F	0.8296
右侧 Pr >= F	0.2082
表概率 (P)	0.0378
双侧 Pr <= P	0.3997
注意:	样本大小 = 1017
FREQ 过程
H_LIPID01-y1_moca22表
H_LIPID01(D.History: Lipid metabolism disorders; 0-No; 1-Yes;)	y1_moca22
频数 百分比 行百分比 列百分比	0	1	合计
0	612 60.18 67.70 88.57	292 28.71 32.30 89.57	904 88.89
1	79 7.77 69.91 11.43	34 3.34 30.09 10.43	113 11.11
合计	691 67.94	326 32.06	1017 100.00
注意:	表“y1_moca22-H_LIPID01”的统计量
统计量	自由度	值	概率
卡方	1	0.2257	0.6347
似然比卡方检验	1	0.228	0.633
连续调整卡方	1	0.1356	0.7127
Mantel-Haenszel 卡方	1	0.2255	0.6349
Phi 系数		-0.0149
列联系数		0.0149
Cramer V		-0.0149
Fisher 的精确检验
单元格 (1,1) 频数 (F)	612
左侧 Pr <= F	0.3597
右侧 Pr >= F	0.7174
表概率 (P)	0.0771
双侧 Pr <= P	0.6702
注意:	样本大小 = 1017
FREQ 过程
H_CHD01-y1_moca22表
H_CHD01(D.History: Heart disease category: Coronary heart disease; 0-No; 1-Yes;)	y1_moca22
频数 百分比 行百分比 列百分比	0	1	合计
0	606 59.59 67.86 87.70	287 28.22 32.14 88.04	893 87.81
1	85 8.36 68.55 12.30	39 3.83 31.45 11.96	124 12.19
合计	691 67.94	326 32.06	1017 100.00
注意:	表“y1_moca22-H_CHD01”的统计量
统计量	自由度	值	概率
卡方	1	0.0236	0.8779
似然比卡方检验	1	0.0237	0.8777
连续调整卡方	1	0.0026	0.9593
Mantel-Haenszel 卡方	1	0.0236	0.8779
Phi 系数		-0.0048
列联系数		0.0048
Cramer V		-0.0048
Fisher 的精确检验
单元格 (1,1) 频数 (F)	606
左侧 Pr <= F	0.4834
右侧 Pr >= F	0.5977
表概率 (P)	0.0811
双侧 Pr <= P	0.9185
注意:	样本大小 = 1017
FREQ 过程
IMG_C_TOAST-y1_moca22表
IMG_C_TOAST(K.Final diagnosis: cerebral infarction; Etiology according to TOAST system; 1-large artery atherosclerosis; 2-cardiogenic embolism; 3-small artery occlusion; 4-stroke of another determined cause; 5-stroke of an undetermined cause.)	y1_moca22
频数 百分比 行百分比 列百分比	0	1	合计
1	161 15.83 62.16 23.30	98 9.64 37.84 30.06	259 25.47
2	38 3.74 61.29 5.50	24 2.36 38.71 7.36	62 6.10
3	173 17.01 72.69 25.04	65 6.39 27.31 19.94	238 23.40
4	4 0.39 50.00 0.58	4 0.39 50.00 1.23	8 0.79
5	315 30.97 70.00 45.59	135 13.27 30.00 41.41	450 44.25
合计	691 67.94	326 32.06	1017 100.00
注意:	表“y1_moca22-IMG_C_TOAST”的统计量
统计量	自由度	值	概率
卡方	4	9.7521	0.0448
似然比卡方检验	4	9.6028	0.0477
Mantel-Haenszel 卡方	1	4.2841	0.0385
Phi 系数		0.0979
列联系数		0.0975
Cramer V		0.0979
注意:	样本大小 = 1017
FREQ 过程
IMG_IS_CIR-y1_moca22表
IMG_IS_CIR(IMG_IS_CIR)	y1_moca22
频数 百分比 行百分比 列百分比	0	1	合计
0	89 9.61 70.63 14.17	37 4.00 29.37 12.42	126 13.61
1	330 35.64 68.04 52.55	155 16.74 31.96 52.01	485 52.38
2	188 20.30 68.86 29.94	85 9.18 31.14 28.52	273 29.48
3	21 2.27 50.00 3.34	21 2.27 50.00 7.05	42 4.54
合计	628 67.82	298 32.18	926 100.00
频数缺失 = 91
注意:	表“y1_moca22-IMG_IS_CIR”的统计量
统计量	自由度	值	概率
卡方	3	6.7158	0.0815
似然比卡方检验	3	6.3185	0.0971
Mantel-Haenszel 卡方	1	2.2038	0.1377
Phi 系数		0.0852
列联系数		0.0849
Cramer V		0.0852
注意:	样本大小 = 926 频数缺失 = 91
FREQ 过程
IMG_AIS_Pattern01-y1_moca22表
IMG_AIS_Pattern01	y1_moca22
频数 百分比 行百分比 列百分比	0	1	合计
0	166 16.32 69.75 24.02	72 7.08 30.25 22.09	238 23.40
1	525 51.62 67.39 75.98	254 24.98 32.61 77.91	779 76.60
合计	691 67.94	326 32.06	1017 100.00
注意:	表“y1_moca22-IMG_AIS_Pattern01”的统计量
统计量	自由度	值	概率
卡方	1	0.4637	0.4959
似然比卡方检验	1	0.4671	0.4943
连续调整卡方	1	0.362	0.5474
Mantel-Haenszel 卡方	1	0.4633	0.4961
Phi 系数		0.0214
列联系数		0.0213
Cramer V		0.0214
Fisher 的精确检验
单元格 (1,1) 频数 (F)	166
左侧 Pr <= F	0.7758
右侧 Pr >= F	0.2748
表概率 (P)	0.0506
双侧 Pr <= P	0.526
注意:	样本大小 = 1017
FREQ 过程
IMG_IS_CII-y1_moca22表
IMG_IS_CII	y1_moca22
频数 百分比 行百分比 列百分比	0	1	合计
0	94 9.67 71.21 14.24	38 3.91 28.79 12.18	132 13.58
1	144 14.81 62.61 21.82	86 8.85 37.39 27.56	230 23.66
2	422 43.42 69.18 63.94	188 19.34 30.82 60.26	610 62.76
合计	660 67.90	312 32.10	972 100.00
频数缺失 = 45
注意:	表“y1_moca22-IMG_IS_CII”的统计量
统计量	自由度	值	概率
卡方	2	4.0777	0.1302
似然比卡方检验	2	4.0176	0.1342
Mantel-Haenszel 卡方	1	0.1065	0.7442
Phi 系数		0.0648
列联系数		0.0646
Cramer V		0.0648
注意:	样本大小 = 972 频数缺失 = 45
FREQ 过程
ICAS_IECADcat-y1_moca22表
ICAS_IECADcat	y1_moca22
频数 百分比 行百分比 列百分比	0	1	合计
0	347 36.41 73.21 53.88	127 13.33 26.79 41.10	474 49.74
1	297 31.16 62.00 46.12	182 19.10 38.00 58.90	479 50.26
合计	644 67.58	309 32.42	953 100.00
频数缺失 = 64
注意:	表“y1_moca22-ICAS_IECADcat”的统计量
统计量	自由度	值	概率
卡方	1	13.6458	0.0002
似然比卡方检验	1	13.7017	0.0002
连续调整卡方	1	13.1393	0.0003
Mantel-Haenszel 卡方	1	13.6315	0.0002
Phi 系数		0.1197
列联系数		0.1188
Cramer V		0.1197
Fisher 的精确检验
单元格 (1,1) 频数 (F)	347
左侧 Pr <= F	0.9999
右侧 Pr >= F	0.0001
表概率 (P)	<.0001
双侧 Pr <= P	0.0002
注意:	样本大小 = 953 频数缺失 = 64
FREQ 过程
F3_LL_STT-y1_moca22表
F3_LL_STT(O3.Compliance: Type of Lipid-lowering agents: 1-statins (atorvastatin calcium, etc.); 0-No; 1-Yes)	y1_moca22
频数 百分比 行百分比 列百分比	0	1	合计
0	157 15.58 80.93 23.02	37 3.67 19.07 11.35	194 19.25
1	525 52.08 64.50 76.98	289 28.67 35.50 88.65	814 80.75
合计	682 67.66	326 32.34	1008 100.00
频数缺失 = 9
注意:	表“y1_moca22-F3_LL_STT”的统计量
统计量	自由度	值	概率
卡方	1	19.3304	<.0001
似然比卡方检验	1	20.8124	<.0001
连续调整卡方	1	18.5867	<.0001
Mantel-Haenszel 卡方	1	19.3112	<.0001
Phi 系数		0.1385
列联系数		0.1372
Cramer V		0.1385
Fisher 的精确检验
单元格 (1,1) 频数 (F)	157
左侧 Pr <= F	1
右侧 Pr >= F	<.0001
表概率 (P)	<.0001
双侧 Pr <= P	<.0001
注意:	样本大小 = 1008 频数缺失 = 9
FREQ 过程
F12_LL_STT-y1_moca22表
F12_LL_STT(O12.Compliance: Type of Lipid-lowering agents: 1-statins (atorvastatin calcium, etc.); 0-No; 1-Yes)	y1_moca22
频数 百分比 行百分比 列百分比	0	1	合计
0	178 17.73 72.06 26.22	69 6.87 27.94 21.23	247 24.60
1	501 49.90 66.18 73.78	256 25.50 33.82 78.77	757 75.40
合计	679 67.63	325 32.37	1004 100.00
频数缺失 = 13
注意:	表“y1_moca22-F12_LL_STT”的统计量
统计量	自由度	值	概率
卡方	1	2.9437	0.0862
似然比卡方检验	1	2.9967	0.0834
连续调整卡方	1	2.6811	0.1015
Mantel-Haenszel 卡方	1	2.9408	0.0864
Phi 系数		0.0541
列联系数		0.0541
Cramer V		0.0541
Fisher 的精确检验
单元格 (1,1) 频数 (F)	178
左侧 Pr <= F	0.9645
右侧 Pr >= F	0.0499
表概率 (P)	0.0144
双侧 Pr <= P	0.0999
注意:	样本大小 = 1004 频数缺失 = 13
FREQ 过程
m3_stroke-y1_moca22表
m3_stroke(N3.Follow-up events at 3 months: Recurrence of stroke: 0-No; 1-Yes;)	y1_moca22
频数 百分比 行百分比 列百分比	0	1	合计
0	667 65.59 68.90 96.53	301 29.60 31.10 92.33	968 95.18
1	24 2.36 48.98 3.47	25 2.46 51.02 7.67	49 4.82
合计	691 67.94	326 32.06	1017 100.00
注意:	表“y1_moca22-m3_stroke”的统计量
统计量	自由度	值	概率
卡方	1	8.5018	0.0035
似然比卡方检验	1	7.9403	0.0048
连续调整卡方	1	7.6115	0.0058
Mantel-Haenszel 卡方	1	8.4934	0.0036
Phi 系数		0.0914
列联系数		0.0911
Cramer V		0.0914
Fisher 的精确检验
单元格 (1,1) 频数 (F)	667
左侧 Pr <= F	0.9985
右侧 Pr >= F	0.0037
表概率 (P)	0.0022
双侧 Pr <= P	0.0047
注意:	样本大小 = 1017
FREQ 过程
y1_stroke-y1_moca22表
y1_stroke(N12.Follow-up events at 12 months: Recurrence of stroke: 0-No; 1-Yes;)	y1_moca22
频数 百分比 行百分比 列百分比	0	1	合计
0	649 63.82 69.04 93.92	291 28.61 30.96 89.26	940 92.43
1	42 4.13 54.55 6.08	35 3.44 45.45 10.74	77 7.57
合计	691 67.94	326 32.06	1017 100.00
注意:	表“y1_moca22-y1_stroke”的统计量
统计量	自由度	值	概率
卡方	1	6.8676	0.0088
似然比卡方检验	1	6.5195	0.0107
连续调整卡方	1	6.2181	0.0126
Mantel-Haenszel 卡方	1	6.8609	0.0088
Phi 系数		0.0822
列联系数		0.0819
Cramer V		0.0822
Fisher 的精确检验
单元格 (1,1) 频数 (F)	649
左侧 Pr <= F	0.9964
右侧 Pr >= F	0.0073
表概率 (P)	0.0037
双侧 Pr <= P	0.0109
注意:	样本大小 = 1017
观测	label	pvalue	col0	col1
1	GENDER	0.0216
2	1		520(75.25)	223(68.40)
3	2		171(24.75)	103(31.60)
4	EDUC02	0
5	.		30(.)	20(.)
6	1		133(20.12)	119(38.89)
7	2		251(37.97)	108(35.29)
8	3		277(41.91)	79(25.82)
9	H_SMK_C01	0.1174
10	0		438(63.39)	223(68.40)
11	1		253(36.61)	103(31.60)
12	H_DRINK_H01	0.4183
13	0		584(84.52)	269(82.52)
14	1		107(15.48)	57(17.48)
15	H_IS01	0.0348
16	0		563(81.48)	247(75.77)
17	1		128(18.52)	79(24.23)
18	H_TIA01	0.4426
19	0		668(96.67)	312(95.71)
20	1		23(3.33)	14(4.29)
21	HYPT01	0.313
22	0		166(24.02)	69(21.17)
23	1		525(75.98)	257(78.83)
24	DIAB01	0.3778
25	0		452(65.41)	204(62.58)
26	1		239(34.59)	122(37.42)
27	H_LIPID01	0.6347
28	0		612(88.57)	292(89.57)
29	1		79(11.43)	34(10.43)
30	H_CHD01	0.8779
31	0		606(87.70)	287(88.04)
32	1		85(12.30)	39(11.96)
33	IMG_C_TOAST	0.0448
34	1		161(23.30)	98(30.06)
35	2		38(5.50)	24(7.36)
36	3		173(25.04)	65(19.94)
37	4		4(0.58)	4(1.23)
38	5		315(45.59)	135(41.41)
39	IMG_IS_CIR	0.0815
40	.		63(.)	28(.)
41	0		89(14.17)	37(12.42)
42	1		330(52.55)	155(52.01)
43	2		188(29.94)	85(28.52)
44	3		21(3.34)	21(7.05)
45	IMG_AIS_Pattern01	0.4959
46	0		166(24.02)	72(22.09)
47	1		525(75.98)	254(77.91)
48	IMG_IS_CII	0.1302
49	.		31(.)	14(.)
50	0		94(14.24)	38(12.18)
51	1		144(21.82)	86(27.56)
52	2		422(63.94)	188(60.26)
53	ICAS_IECADcat	0.0002
54	.		47(.)	17(.)
55	0		347(53.88)	127(41.10)
56	1		297(46.12)	182(58.90)
57	F3_LL_STT	0
58	.		9(.)
59	0		157(23.02)	37(11.35)
60	1		525(76.98)	289(88.65)
61	F12_LL_STT	0.0862
62	.		12(.)	1(.)
63	0		178(26.22)	69(21.23)
64	1		501(73.78)	256(78.77)
65	m3_stroke	0.0035
66	0		667(96.53)	301(92.33)
67	1		24(3.47)	25(7.67)
68	y1_stroke	0.0088
69	0		649(93.92)	291(89.26)
70	1		42(6.08)	35(10.74)
注意:	样本大小 = 1017
w2_moca22-BSL_Lpa_q4表
w2_moca22	BSL_Lpa_q4
频数 百分比 行百分比 列百分比	0	1	2	3	合计
0	143 14.06 27.77 56.08	122 12.00 23.69 48.03	129 12.68 25.05 50.99	121 11.90 23.50 47.45	515 50.64
1	112 11.01 22.31 43.92	132 12.98 26.29 51.97	124 12.19 24.70 49.01	134 13.18 26.69 52.55	502 49.36
合计	255 25.07	254 24.98	253 24.88	255 25.07	1017 100.00
注意:	表“BSL_Lpa_q4-w2_moca22”的统计量
统计量	自由度	值	概率
卡方	3	4.7585	0.1904
似然比卡方检验	3	4.7674	0.1896
Mantel-Haenszel 卡方	1	2.6829	0.1014
Phi 系数		0.0684
列联系数		0.0682
Cramer V		0.0684
注意:	样本大小 = 1017
m3_moca22-BSL_Lpa_q4表
m3_moca22	BSL_Lpa_q4
频数 百分比 行百分比 列百分比	0	1	2	3	合计
0	172 17.73 26.34 71.07	159 16.39 24.35 64.90	162 16.70 24.81 68.07	160 16.49 24.50 65.31	653 67.32
1	70 7.22 22.08 28.93	86 8.87 27.13 35.10	76 7.84 23.97 31.93	85 8.76 26.81 34.69	317 32.68
合计	242 24.95	245 25.26	238 24.54	245 25.26	970 100.00
频数缺失 = 47
注意:	表“BSL_Lpa_q4-m3_moca22”的统计量
统计量	自由度	值	概率
卡方	3	2.7158	0.4375
似然比卡方检验	3	2.7369	0.434
Mantel-Haenszel 卡方	1	1.1008	0.2941
Phi 系数		0.0529
列联系数		0.0528
Cramer V		0.0529
注意:	样本大小 = 970 频数缺失 = 47
y1_moca22-BSL_Lpa_q4表
y1_moca22	BSL_Lpa_q4
频数 百分比 行百分比 列百分比	0	1	2	3	合计
0	190 18.68 27.50 74.51	172 16.91 24.89 67.72	165 16.22 23.88 65.22	164 16.13 23.73 64.31	691 67.94
1	65 6.39 19.94 25.49	82 8.06 25.15 32.28	88 8.65 26.99 34.78	91 8.95 27.91 35.69	326 32.06
合计	255 25.07	254 24.98	253 24.88	255 25.07	1017 100.00
注意:	表“BSL_Lpa_q4-y1_moca22”的统计量
统计量	自由度	值	概率
卡方	3	7.46	0.0586
似然比卡方检验	3	7.631	0.0543
Mantel-Haenszel 卡方	1	6.3984	0.0114
Phi 系数		0.0856
列联系数		0.0853
Cramer V		0.0856
注意:	样本大小 = 1017
y1w2_moca_per_10-BSL_Lpa_q4表
y1w2_moca_per_10	BSL_Lpa_q4
频数 百分比 行百分比 列百分比	0	1	2	3	合计
0	132 12.98 24.95 51.76	129 12.68 24.39 50.79	137 13.47 25.90 54.15	131 12.88 24.76 51.37	529 52.02
1	123 12.09 25.20 48.24	125 12.29 25.61 49.21	116 11.41 23.77 45.85	124 12.19 25.41 48.63	488 47.98
合计	255 25.07	254 24.98	253 24.88	255 25.07	1017 100.00
注意:	表“BSL_Lpa_q4-y1w2_moca_per_10”的统计量
统计量	自由度	值	概率
卡方	3	0.6641	0.8816
似然比卡方检验	3	0.6646	0.8815
Mantel-Haenszel 卡方	1	0.0239	0.8771
Phi 系数		0.0256
列联系数		0.0255
Cramer V		0.0256
注意:	样本大小 = 1017
y1w2_moca_per_20-BSL_Lpa_q4表
y1w2_moca_per_20	BSL_Lpa_q4
频数 百分比 行百分比 列百分比	0	1	2	3	合计
0	170 16.72 25.15 66.67	159 15.63 23.52 62.60	178 17.50 26.33 70.36	169 16.62 25.00 66.27	676 66.47
1	85 8.36 24.93 33.33	95 9.34 27.86 37.40	75 7.37 21.99 29.64	86 8.46 25.22 33.73	341 33.53
合计	255 25.07	254 24.98	253 24.88	255 25.07	1017 100.00
注意:	表“BSL_Lpa_q4-y1w2_moca_per_20”的统计量
统计量	自由度	值	概率
卡方	3	3.431	0.3298
似然比卡方检验	3	3.437	0.329
Mantel-Haenszel 卡方	1	0.2442	0.6212
Phi 系数		0.0581
列联系数		0.058
Cramer V		0.0581
注意:	样本大小 = 1017
y1w2_moca_per_30-BSL_Lpa_q4表
y1w2_moca_per_30	BSL_Lpa_q4
频数 百分比 行百分比 列百分比	0	1	2	3	合计
0	204 20.06 26.02 80.00	186 18.29 23.72 73.23	205 20.16 26.15 81.03	189 18.58 24.11 74.12	784 77.09
1	51 5.01 21.89 20.00	68 6.69 29.18 26.77	48 4.72 20.60 18.97	66 6.49 28.33 25.88	233 22.91
合计	255 25.07	254 24.98	253 24.88	255 25.07	1017 100.00
注意:	表“BSL_Lpa_q4-y1w2_moca_per_30”的统计量
统计量	自由度	值	概率
卡方	3	6.8639	0.0764
似然比卡方检验	3	6.8888	0.0755
Mantel-Haenszel 卡方	1	0.7064	0.4007
Phi 系数		0.0822
列联系数		0.0819
Cramer V		0.0822
注意:	样本大小 = 1017
y1w2_moca_per_40-BSL_Lpa_q4表
y1w2_moca_per_40	BSL_Lpa_q4
频数 百分比 行百分比 列百分比	0	1	2	3	合计
0	218 21.44 25.89 85.49	200 19.67 23.75 78.74	219 21.53 26.01 86.56	205 20.16 24.35 80.39	842 82.79
1	37 3.64 21.14 14.51	54 5.31 30.86 21.26	34 3.34 19.43 13.44	50 4.92 28.57 19.61	175 17.21
合计	255 25.07	254 24.98	253 24.88	255 25.07	1017 100.00
注意:	表“BSL_Lpa_q4-y1w2_moca_per_40”的统计量
统计量	自由度	值	概率
卡方	3	7.7841	0.0507
似然比卡方检验	3	7.8106	0.0501
Mantel-Haenszel 卡方	1	0.5057	0.477
Phi 系数		0.0875
列联系数		0.0872
Cramer V		0.0875
注意:	样本大小 = 1017
y1w2_moca_per_50-BSL_Lpa_q4表
y1w2_moca_per_50	BSL_Lpa_q4
频数 百分比 行百分比 列百分比	0	1	2	3	合计
0	229 22.52 25.99 89.80	213 20.94 24.18 83.86	225 22.12 25.54 88.93	214 21.04 24.29 83.92	881 86.63
1	26 2.56 19.12 10.20	41 4.03 30.15 16.14	28 2.75 20.59 11.07	41 4.03 30.15 16.08	136 13.37
合计	255 25.07	254 24.98	253 24.88	255 25.07	1017 100.00
注意:	表“BSL_Lpa_q4-y1w2_moca_per_50”的统计量
统计量	自由度	值	概率
卡方	3	6.6748	0.083
似然比卡方检验	3	6.7346	0.0809
Mantel-Haenszel 卡方	1	1.7471	0.1862
Phi 系数		0.081
列联系数		0.0807
Cramer V		0.081
“LOGISTIC”过程
模型信息
数据集	WORK.CNSR1
响应变量	w2_moca22
响应水平数	2
模型	二元 Logit
优化方法	Fisher 评分法
读取的观测数	1017
使用的观测数	1017
响应概略
有序 值	w2_moca22	总 频数
1	1	502
2	0	515
注意:	建模的概率为 w2_moca22=1。
分类水平信息
分类	值	设计变 量
BSL_Lpa_q4	0	0	0	0
	1	1	0	0
	2	0	1	0
	3	0	0	1
模型收敛状态
满足收敛准则 (GCONV=1E-8)。
模型拟合统计量
准则	仅截距	截距和协变量
AIC	1411.69	1412.93
SC	1416.62	1432.63
-2 Log L	1409.69	1404.93
检验全局原假设: BETA=0
检验	卡方	自由度	Pr > 卡方
似然比	4.7674	3	0.1896
评分	4.7585	3	0.1904
Wald	4.7444	3	0.1915
3 型效应分析
效应	自由度	Wald 卡方	Pr > 卡方
BSL_Lpa_q4	3	4.7444	0.1915
最大似然估计分析
参数		自由度	估计	标准 误差	Wald 卡方	Pr > 卡方
Intercept		1	-0.2443	0.1262	3.7499	0.0528
BSL_Lpa_q4	1	1	0.3231	0.178	3.2943	0.0695
BSL_Lpa_q4	2	1	0.2048	0.1782	1.3217	0.2503
BSL_Lpa_q4	3	1	0.3464	0.1779	3.7913	0.0515
优比估计
效应	点估计	95% Wald 置信限
BSL_Lpa_q4 0-1	1.381	0.975	1.958
BSL_Lpa_q4 0-2	1.227	0.866	1.74
BSL_Lpa_q4 0-3	1.414	0.998	2.004
预测概率和观测响应的关联
一致部分所占百分比	41.2	Somers D	0.072
不一致部分所占百分比	33.9	Gamma	0.096
结值百分比	24.9	Tau-a	0.036
对	258530	c	0.536
“LOGISTIC”过程
模型信息
数据集	WORK.CNSR1
响应变量	m3_moca22
响应水平数	2
模型	二元 Logit
优化方法	Fisher 评分法
读取的观测数	1017
使用的观测数	970
响应概略
有序 值	m3_moca22	总 频数
1	1	317
2	0	653
注意:	建模的概率为 m3_moca22=1。
注意:	47 observations were deleted due to missing values for the response or explanatory variables.
分类水平信息
分类	值	设计变 量
BSL_Lpa_q4	0	0	0	0
	1	1	0	0
	2	0	1	0
	3	0	0	1
模型收敛状态
满足收敛准则 (GCONV=1E-8)。
模型拟合统计量
准则	仅截距	截距和协变量
AIC	1227.87	1231.13
SC	1232.75	1250.64
-2 Log L	1225.87	1223.13
检验全局原假设: BETA=0
检验	卡方	自由度	Pr > 卡方
似然比	2.7369	3	0.434
评分	2.7158	3	0.4375
Wald	2.7096	3	0.4386
3 型效应分析
效应	自由度	Wald 卡方	Pr > 卡方
BSL_Lpa_q4	3	2.7096	0.4386
最大似然估计分析
参数		自由度	估计	标准 误差	Wald 卡方	Pr > 卡方
Intercept		1	-0.899	0.1418	40.2091	<.0001
BSL_Lpa_q4	1	1	0.2844	0.195	2.1281	0.1446
BSL_Lpa_q4	2	1	0.1421	0.1986	0.5123	0.4741
BSL_Lpa_q4	3	1	0.2665	0.1952	1.863	0.1723
优比估计
效应	点估计	95% Wald 置信限
BSL_Lpa_q4 0-1	1.329	0.907	1.948
BSL_Lpa_q4 0-2	1.153	0.781	1.701
BSL_Lpa_q4 0-3	1.305	0.89	1.914
预测概率和观测响应的关联
一致部分所占百分比	40.6	Somers D	0.06
不一致部分所占百分比	34.5	Gamma	0.081
结值百分比	24.9	Tau-a	0.027
对	207001	c	0.53
“LOGISTIC”过程
模型信息
数据集	WORK.CNSR1
响应变量	y1_moca22
响应水平数	2
模型	二元 Logit
优化方法	Fisher 评分法
读取的观测数	1017
使用的观测数	1017
响应概略
有序 值	y1_moca22	总 频数
1	1	326
2	0	691
注意:	建模的概率为 y1_moca22=1。
分类水平信息
分类	值	设计变 量
BSL_Lpa_q4	0	0	0	0
	1	1	0	0
	2	0	1	0
	3	0	0	1
模型收敛状态
满足收敛准则 (GCONV=1E-8)。
模型拟合统计量
准则	仅截距	截距和协变量
AIC	1277.89	1276.26
SC	1282.82	1295.96
-2 Log L	1275.89	1268.26
检验全局原假设: BETA=0
检验	卡方	自由度	Pr > 卡方
似然比	7.631	3	0.0543
评分	7.46	3	0.0586
Wald	7.3986	3	0.0602
3 型效应分析
效应	自由度	Wald 卡方	Pr > 卡方
BSL_Lpa_q4	3	7.3986	0.0602
最大似然估计分析
参数		自由度	估计	标准 误差	Wald 卡方	Pr > 卡方
Intercept		1	-1.0725	0.1437	55.7153	<.0001
BSL_Lpa_q4	1	1	0.3318	0.1966	2.8474	0.0915
BSL_Lpa_q4	2	1	0.4439	0.1951	5.1765	0.0229
BSL_Lpa_q4	3	1	0.4835	0.1943	6.1963	0.0128
优比估计
效应	点估计	95% Wald 置信限
BSL_Lpa_q4 0-1	1.393	0.948	2.049
BSL_Lpa_q4 0-2	1.559	1.063	2.285
BSL_Lpa_q4 0-3	1.622	1.108	2.373
预测概率和观测响应的关联
一致部分所占百分比	42.3	Somers D	0.095
不一致部分所占百分比	32.8	Gamma	0.126
结值百分比	24.8	Tau-a	0.041
对	225266	c	0.548
“LOGISTIC”过程
模型信息
数据集	WORK.CNSR1
响应变量	y1w2_moca_per_10
响应水平数	2
模型	二元 Logit
优化方法	Fisher 评分法
读取的观测数	1017
使用的观测数	1017
响应概略
有序 值	y1w2_moca_per_10	总 频数
1	1	488
2	0	529
注意:	建模的概率为 y1w2_moca_per_10=1。
分类水平信息
分类	值	设计变 量
BSL_Lpa_q4	0	0	0	0
	1	1	0	0
	2	0	1	0
	3	0	0	1
模型收敛状态
满足收敛准则 (GCONV=1E-8)。
模型拟合统计量
准则	仅截距	截距和协变量
AIC	1410.21	1415.54
SC	1415.13	1435.24
-2 Log L	1408.21	1407.54
检验全局原假设: BETA=0
检验	卡方	自由度	Pr > 卡方
似然比	0.6646	3	0.8815
评分	0.6641	3	0.8816
Wald	0.6619	3	0.8821
3 型效应分析
效应	自由度	Wald 卡方	Pr > 卡方
BSL_Lpa_q4	3	0.6619	0.8821
最大似然估计分析
参数		自由度	估计	标准 误差	Wald 卡方	Pr > 卡方
Intercept		1	-0.0706	0.1253	0.3175	0.5731
BSL_Lpa_q4	1	1	0.0392	0.1774	0.0487	0.8253
BSL_Lpa_q4	2	1	-0.0956	0.1778	0.2888	0.591
BSL_Lpa_q4	3	1	0.0157	0.1772	0.0079	0.9294
优比估计
效应	点估计	95% Wald 置信限
BSL_Lpa_q4 0-1	1.04	0.735	1.472
BSL_Lpa_q4 0-2	0.909	0.641	1.288
BSL_Lpa_q4 0-3	1.016	0.718	1.438
预测概率和观测响应的关联
一致部分所占百分比	38.8	Somers D	0.026
不一致部分所占百分比	36.2	Gamma	0.035
结值百分比	25	Tau-a	0.013
对	258152	c	0.513
“LOGISTIC”过程
模型信息
数据集	WORK.CNSR1
响应变量	y1w2_moca_per_20
响应水平数	2
模型	二元 Logit
优化方法	Fisher 评分法
读取的观测数	1017
使用的观测数	1017
响应概略
有序 值	y1w2_moca_per_20	总 频数
1	1	341
2	0	676
注意:	建模的概率为 y1w2_moca_per_20=1。
分类水平信息
分类	值	设计变 量
BSL_Lpa_q4	0	0	0	0
	1	1	0	0
	2	0	1	0
	3	0	0	1
模型收敛状态
满足收敛准则 (GCONV=1E-8)。
模型拟合统计量
准则	仅截距	截距和协变量
AIC	1299.42	1301.99
SC	1304.35	1321.69
-2 Log L	1297.42	1293.99
检验全局原假设: BETA=0
检验	卡方	自由度	Pr > 卡方
似然比	3.437	3	0.329
评分	3.431	3	0.3298
Wald	3.4208	3	0.3312
3 型效应分析
效应	自由度	Wald 卡方	Pr > 卡方
BSL_Lpa_q4	3	3.4208	0.3312
最大似然估计分析
参数		自由度	估计	标准 误差	Wald 卡方	Pr > 卡方
Intercept		1	-0.6931	0.1328	27.2257	<.0001
BSL_Lpa_q4	1	1	0.1781	0.1856	0.9206	0.3373
BSL_Lpa_q4	2	1	-0.1711	0.1913	0.8003	0.371
BSL_Lpa_q4	3	1	0.0176	0.1876	0.0088	0.9253
优比估计
效应	点估计	95% Wald 置信限
BSL_Lpa_q4 0-1	1.195	0.83	1.719
BSL_Lpa_q4 0-2	0.843	0.579	1.226
BSL_Lpa_q4 0-3	1.018	0.705	1.47
预测概率和观测响应的关联
一致部分所占百分比	40.9	Somers D	0.066
不一致部分所占百分比	34.2	Gamma	0.088
结值百分比	24.9	Tau-a	0.03
对	230516	c	0.533
“LOGISTIC”过程
模型信息
数据集	WORK.CNSR1
响应变量	y1w2_moca_per_30
响应水平数	2
模型	二元 Logit
优化方法	Fisher 评分法
读取的观测数	1017
使用的观测数	1017
响应概略
有序 值	y1w2_moca_per_30	总 频数
1	1	233
2	0	784
注意:	建模的概率为 y1w2_moca_per_30=1。
分类水平信息
分类	值	设计变 量
BSL_Lpa_q4	0	0	0	0
	1	1	0	0
	2	0	1	0
	3	0	0	1
模型收敛状态
满足收敛准则 (GCONV=1E-8)。
模型拟合统计量
准则	仅截距	截距和协变量
AIC	1096.68	1095.8
SC	1101.61	1115.49
-2 Log L	1094.68	1087.8
检验全局原假设: BETA=0
检验	卡方	自由度	Pr > 卡方
似然比	6.8888	3	0.0755
评分	6.8639	3	0.0764
Wald	6.8195	3	0.0779
3 型效应分析
效应	自由度	Wald 卡方	Pr > 卡方
BSL_Lpa_q4	3	6.8195	0.0779
最大似然估计分析
参数		自由度	估计	标准 误差	Wald 卡方	Pr > 卡方
Intercept		1	-1.3863	0.1566	78.4086	<.0001
BSL_Lpa_q4	1	1	0.3801	0.2112	3.2394	0.0719
BSL_Lpa_q4	2	1	-0.0655	0.2241	0.0853	0.7702
BSL_Lpa_q4	3	1	0.3342	0.212	2.4846	0.115
优比估计
效应	点估计	95% Wald 置信限
BSL_Lpa_q4 0-1	1.462	0.967	2.212
BSL_Lpa_q4 0-2	0.937	0.604	1.453
BSL_Lpa_q4 0-3	1.397	0.922	2.116
预测概率和观测响应的关联
一致部分所占百分比	42.8	Somers D	0.104
不一致部分所占百分比	32.4	Gamma	0.138
结值百分比	24.8	Tau-a	0.037
对	182672	c	0.552
“LOGISTIC”过程
模型信息
数据集	WORK.CNSR1
响应变量	y1w2_moca_per_40
响应水平数	2
模型	二元 Logit
优化方法	Fisher 评分法
读取的观测数	1017
使用的观测数	1017
响应概略
有序 值	y1w2_moca_per_40	总 频数
1	1	175
2	0	842
注意:	建模的概率为 y1w2_moca_per_40=1。
分类水平信息
分类	值	设计变 量
BSL_Lpa_q4	0	0	0	0
	1	1	0	0
	2	0	1	0
	3	0	0	1
模型收敛状态
满足收敛准则 (GCONV=1E-8)。
模型拟合统计量
准则	仅截距	截距和协变量
AIC	935.933	934.122
SC	940.858	953.821
-2 Log L	933.933	926.122
检验全局原假设: BETA=0
检验	卡方	自由度	Pr > 卡方
[truncated: 5,518 more rows]
